# Supplementary material for: Rescue Therapy with Furazolidone in Patients with at Least Five Eradication Treatment Failures and Multi-Resistant H. pylori infection
Source: Antibiotics (Basel). 2021 Aug 24;10(9):1028. doi: 10.3390/antibiotics10091028 (PMC8467492; doi:10.3390/antibiotics10091028)
Supplement: Supplementary file 1 [file antibiotics-10-01028-s001.zip]

Archive with 1 entries (1 files):
- antibiotics-1329531-supplementary.pdf
